# Supplementary material for: Effects of Grape Pomace on Growth Performance, Nitrogen Metabolism, Antioxidants, and Microbial Diversity in Angus Bulls
Source: Antioxidants (Basel). 2024 Mar 28;13(4):412. doi: 10.3390/antiox13040412 (PMC11047470; doi:10.3390/antiox13040412)
Supplement: Supplementary file 1 [file antioxidants-13-00412-s001.zip]

Archive with 1 entries (1 files):
- antioxidants-2919397-supplementary.pdf
